# Supplementary material for: Potent Antioxidant and Anti-Tyrosinase Activity of Butein and Homobutein Probed by Molecular Kinetic and Mechanistic Studies
Source: Antioxidants (Basel). 2023 Sep 14;12(9):1763. doi: 10.3390/antiox12091763 (PMC10525132; doi:10.3390/antiox12091763)
Supplement: Supplementary file 1 [file antioxidants-12-01763-s001.zip]

Archive with 1 entries (1 files):
- antioxidants-2586565-supplementary.pdf
